# Supplementary material for: ﻿The genus Hercostomus Loew (Diptera, Dolichopodidae, Dolichopodinae) from Inner Mongolia, China, with the description of two new species
Source: Zookeys. 2022 Aug 24;1118:119–31. doi: 10.3897/zookeys.1118.84403 (PMC9848730; doi:10.3897/zookeys.1118.84403)
Supplement: XML Treatment for Hercostomus beijingensis [file zookeys.1118.84403-treatment1.xml]

<!DOCTYPE tp:taxon-treatment
  PUBLIC "-//TaxonX//DTD Taxonomic Treatment Publishing DTD v0 20100105//EN" "tax-treatment-NSO.dtd">
<tp:taxon-treatment xmlns:tp="http://www.plazi.org/taxpub"><tp:treatment-meta><kwd-group><label>Taxon classification</label><kwd>
                <named-content content-type="kingdom">Animalia</named-content>
              </kwd><kwd>
                <named-content content-type="order">Diptera</named-content>
              </kwd><kwd>
                <named-content content-type="family">Dolichopodidae</named-content>
              </kwd></kwd-group><mixed-citation publication-type="journal"><person-group><name><surname>Qian</surname><given-names>Xingyang</given-names></name><name><surname>Wang</surname><given-names>Ning</given-names></name><name><surname>Yang</surname><given-names>Ding</given-names></name></person-group><article-title>﻿The genus <italic><tp:taxon-name><tp:taxon-name-part taxon-name-part-type="genus" reg="Hercostomus">Hercostomus</tp:taxon-name-part></tp:taxon-name></italic> Loew (<tp:taxon-name><tp:taxon-name-part taxon-name-part-type="order">Diptera</tp:taxon-name-part></tp:taxon-name>, <tp:taxon-name><tp:taxon-name-part taxon-name-part-type="family">Dolichopodidae</tp:taxon-name-part></tp:taxon-name>, <tp:taxon-name><tp:taxon-name-part taxon-name-part-type="subfamily">Dolichopodinae</tp:taxon-name-part></tp:taxon-name>) from Inner Mongolia, China, with the description of two new species</article-title><source>Zookeys</source><day>24</day><month>08</month><year>2022</year><volume>1118</volume><fpage>119</fpage><lpage>131</lpage><pub-id pub-id-type="doi">10.3897/zookeys.1118.84403</pub-id></mixed-citation></tp:treatment-meta><tp:nomenclature><label>﻿</label><tp:taxon-name>
              <object-id xmlns:xlink="http://www.w3.org/1999/xlink" content-type="arpha" xlink:type="simple">DC425294-F60D-5C3B-B060-0216B436F030</object-id>
              <tp:taxon-name-part taxon-name-part-type="genus" reg="Hercostomus">Hercostomus</tp:taxon-name-part>
              <tp:taxon-name-part taxon-name-part-type="species" reg="beijingensis">beijingensis</tp:taxon-name-part>
            </tp:taxon-name><tp:taxon-authority>Yang, 1996</tp:taxon-authority><xref ref-type="fig" rid="F2">Fig. 2</xref><tp:nomenclature-citation-list><tp:nomenclature-citation><tp:taxon-name>
                  <tp:taxon-name-part taxon-name-part-type="genus" reg="Hercostomus">Hercostomus</tp:taxon-name-part>
                  <tp:taxon-name-part taxon-name-part-type="species" reg="beijingensis">beijingensis</tp:taxon-name-part>
                </tp:taxon-name><comment>Yang, 1996: 318. Type locality: China: Beijing, Yingtaogou.</comment></tp:nomenclature-citation></tp:nomenclature-citation-list></tp:nomenclature><tp:treatment-sec sec-type="diagnosis" id="SECID0EZCAE"><title>Diagnosis.</title><p>Antenna entirely black; postpedicel 1.8 times longer than wide, blunt at tip. Metapleuron yellow. Abdominal tergites 1–3 yellow at lateral margin. All coxae entirely yellow. Male cercus nearly quadrate. Phallus thin and long, apically geniculate.</p><fig id="F2" position="float" orientation="portrait"><object-id xmlns:xlink="http://www.w3.org/1999/xlink" content-type="doi" xlink:type="simple">10.3897/zookeys.1118.84403.figures2-5</object-id><object-id xmlns:xlink="http://www.w3.org/1999/xlink" content-type="arpha" xlink:type="simple">18145D72-9D6F-5F3B-BAF7-ED524EEC3235</object-id><label>Figures 2–5.</label><caption><p>Habitus, lateral view <bold>2</bold><italic><tp:taxon-name><tp:taxon-name-part taxon-name-part-type="genus" reg="Hercostomus">Hercostomus</tp:taxon-name-part><tp:taxon-name-part taxon-name-part-type="species" reg="beijingensis">beijingensis</tp:taxon-name-part></tp:taxon-name></italic> Yang, 1966, male <bold>3</bold><italic><tp:taxon-name><tp:taxon-name-part taxon-name-part-type="genus" reg="Hercostomus">Hercostomus</tp:taxon-name-part><tp:taxon-name-part taxon-name-part-type="species" reg="chifengensis">chifengensis</tp:taxon-name-part></tp:taxon-name></italic> sp. nov., holotype male <bold>4</bold><italic><tp:taxon-name><tp:taxon-name-part taxon-name-part-type="genus" reg="Hercostomus">Hercostomus</tp:taxon-name-part><tp:taxon-name-part taxon-name-part-type="species" reg="dilatitarsis">dilatitarsis</tp:taxon-name-part></tp:taxon-name></italic> Stackelberg, 1949, male <bold>5</bold><italic><tp:taxon-name><tp:taxon-name-part taxon-name-part-type="genus" reg="Hercostomus">Hercostomus</tp:taxon-name-part><tp:taxon-name-part taxon-name-part-type="species" reg="neimengensis">neimengensis</tp:taxon-name-part></tp:taxon-name></italic> Yang, 1997, female. Scale bars: 1 mm.</p></caption><graphic xmlns:xlink="http://www.w3.org/1999/xlink" xlink:href="zookeys-1118-119_article-84403__-g002.jpg" position="float" orientation="portrait" xlink:type="simple" id="oo_734708.jpg"><uri content-type="original_file" xlink:type="simple">https://binary.pensoft.net/fig/734708</uri></graphic></fig></tp:treatment-sec><tp:treatment-sec sec-type="material" id="SECID0E6EAE"><title>Specimens examined.</title><p><bold><italic>Holotype</italic></bold>: male, China, Beijing, Xiangshan, Yingtaogou, 1987.V.30, Ding Yang (<named-content xmlns:xlink="http://www.w3.org/1999/xlink" content-type="dwc:institutional_code" xlink:title="Entomological Museum of China Agricultural University" xlink:href="http://grbio.org/institution/china-agricultural-university" xlink:type="simple">CAU</named-content>). <bold>Other material</bold>: 2 males, China, Inner Mongolia, Tongliao, Daqinggou, 200–300m, 2014.VII.22, Ning Wang &amp; Ding Yang (<named-content xmlns:xlink="http://www.w3.org/1999/xlink" content-type="dwc:institutional_code" xlink:title="Entomological Museum of China Agricultural University" xlink:href="http://grbio.org/institution/china-agricultural-university" xlink:type="simple">CAU</named-content>).</p></tp:treatment-sec><tp:treatment-sec sec-type="distribution" id="SECID0EUFAE"><title>Distribution.</title><p>China (Inner Mongolia, Beijing, Henan, Shanxi, Hubei).</p></tp:treatment-sec></tp:taxon-treatment>
