# Supplementary material for: ﻿The genus Hercostomus Loew (Diptera, Dolichopodidae, Dolichopodinae) from Inner Mongolia, China, with the description of two new species
Source: Zookeys. 2022 Aug 24;1118:119–31. doi: 10.3897/zookeys.1118.84403 (PMC9848730; doi:10.3897/zookeys.1118.84403)
Supplement: XML Treatment for Hercostomus chifengensis [file zookeys.1118.84403-treatment2.xml]

<!DOCTYPE tp:taxon-treatment
  PUBLIC "-//TaxonX//DTD Taxonomic Treatment Publishing DTD v0 20100105//EN" "tax-treatment-NSO.dtd">
<tp:taxon-treatment xmlns:tp="http://www.plazi.org/taxpub"><tp:treatment-meta><kwd-group><label>Taxon classification</label><kwd>
                <named-content content-type="kingdom">Animalia</named-content>
              </kwd><kwd>
                <named-content content-type="order">Diptera</named-content>
              </kwd><kwd>
                <named-content content-type="family">Dolichopodidae</named-content>
              </kwd></kwd-group><mixed-citation publication-type="journal"><person-group><name><surname>Qian</surname><given-names>Xingyang</given-names></name><name><surname>Wang</surname><given-names>Ning</given-names></name><name><surname>Yang</surname><given-names>Ding</given-names></name></person-group><article-title>﻿The genus <italic><tp:taxon-name><tp:taxon-name-part taxon-name-part-type="genus" reg="Hercostomus">Hercostomus</tp:taxon-name-part></tp:taxon-name></italic> Loew (<tp:taxon-name><tp:taxon-name-part taxon-name-part-type="order">Diptera</tp:taxon-name-part></tp:taxon-name>, <tp:taxon-name><tp:taxon-name-part taxon-name-part-type="family">Dolichopodidae</tp:taxon-name-part></tp:taxon-name>, <tp:taxon-name><tp:taxon-name-part taxon-name-part-type="subfamily">Dolichopodinae</tp:taxon-name-part></tp:taxon-name>) from Inner Mongolia, China, with the description of two new species</article-title><source>Zookeys</source><day>24</day><month>08</month><year>2022</year><volume>1118</volume><fpage>119</fpage><lpage>131</lpage><pub-id pub-id-type="doi">10.3897/zookeys.1118.84403</pub-id></mixed-citation></tp:treatment-meta><tp:nomenclature><label>﻿</label><tp:taxon-name>
              <object-id xmlns:xlink="http://www.w3.org/1999/xlink" content-type="arpha" xlink:type="simple">4925BE34-7207-5470-A669-E615446A0FD4</object-id>
              <tp:taxon-name-part taxon-name-part-type="genus" reg="Hercostomus">Hercostomus</tp:taxon-name-part>
              <tp:taxon-name-part taxon-name-part-type="species" reg="chifengensis">chifengensis</tp:taxon-name-part>
              <object-id xmlns:xlink="http://www.w3.org/1999/xlink" content-type="zoobank" xlink:type="simple">https://zoobank.org/BAA059A0-E3CE-4AF2-AEDD-61689F5F5270</object-id>
            </tp:taxon-name><tp:taxon-status xmlns:xlink="http://www.w3.org/1999/xlink" xlink:type="simple">sp. nov.</tp:taxon-status><xref ref-type="fig" rid="F2">Figs 3</xref><xref ref-type="fig" rid="F4">, 9–10</xref></tp:nomenclature><tp:treatment-sec sec-type="diagnosis" id="SECID0EKHAE"><title>Diagnosis.</title><p>Antenna entirely black; postpedicel 1.8 times longer than wide, blunt at tip; basal segment of arista 0.55 times as long as apical segment. Legs entirely black. Wings slightly tinged brown. Male cercus nearly lobate, distinctly longer than wide, with short finger-like marginal processes.</p><fig id="F3" position="float" orientation="portrait"><object-id xmlns:xlink="http://www.w3.org/1999/xlink" content-type="doi" xlink:type="simple">10.3897/zookeys.1118.84403.figures6-8</object-id><object-id xmlns:xlink="http://www.w3.org/1999/xlink" content-type="arpha" xlink:type="simple">3E86819F-D390-5297-A033-DE7F7D6F5D3F</object-id><label>Figures 6–8.</label><caption><p>Habitus, lateral view <bold>6</bold><italic><tp:taxon-name><tp:taxon-name-part taxon-name-part-type="genus" reg="Hercostomus">Hercostomus</tp:taxon-name-part><tp:taxon-name-part taxon-name-part-type="species" reg="shennongjiensis">shennongjiensis</tp:taxon-name-part></tp:taxon-name></italic> Yang, 1997, male <bold>7</bold><italic><tp:taxon-name><tp:taxon-name-part taxon-name-part-type="genus" reg="Hercostomus">Hercostomus</tp:taxon-name-part><tp:taxon-name-part taxon-name-part-type="species" reg="sinicus">sinicus</tp:taxon-name-part></tp:taxon-name></italic> Stackelberg, 1934, male <bold>8</bold><italic><tp:taxon-name><tp:taxon-name-part taxon-name-part-type="genus" reg="Hercostomus">Hercostomus</tp:taxon-name-part><tp:taxon-name-part taxon-name-part-type="species" reg="triangulatus">triangulatus</tp:taxon-name-part></tp:taxon-name></italic> sp. nov., holotype male. Scale bars: 1 mm.</p></caption><graphic xmlns:xlink="http://www.w3.org/1999/xlink" xlink:href="zookeys-1118-119_article-84403__-g003.jpg" position="float" orientation="portrait" xlink:type="simple" id="oo_734709.jpg"><uri content-type="original_file" xlink:type="simple">https://binary.pensoft.net/fig/734709</uri></graphic></fig></tp:treatment-sec><tp:treatment-sec sec-type="description" id="SECID0EDJAE"><title>Description.</title><p><bold>Male</bold> (Fig. <xref ref-type="fig" rid="F2">3</xref>). Body length 3.1–3.2 mm, wing length 3.5–4.1 mm.</p><p><bold><italic>Head</italic></bold> metallic green with pale grey pollinosity. Hairs and bristles on head black, but middle and lower postocular bristles and posteroventral hairs yellow. Ocellar tubercle with 2 strong oc and 2 short posterior hairs. Antenna (Fig. <xref ref-type="fig" rid="F4">9</xref>) black; postpedicel 1.8 times longer than wide, blunt at tip; arista black, basal segment 0.55 times as long as apical segment. Proboscis brownish with black hairs; palpus black with black hairs and 1 black apical bristle.</p><fig id="F4" position="float" orientation="portrait"><object-id xmlns:xlink="http://www.w3.org/1999/xlink" content-type="doi" xlink:type="simple">10.3897/zookeys.1118.84403.figures9-10</object-id><object-id xmlns:xlink="http://www.w3.org/1999/xlink" content-type="arpha" xlink:type="simple">15F9E7EC-2865-5A22-8740-F716D97524E2</object-id><label>Figures 9, 10.</label><caption><p><italic><tp:taxon-name><tp:taxon-name-part taxon-name-part-type="genus" reg="Hercostomus">Hercostomus</tp:taxon-name-part><tp:taxon-name-part taxon-name-part-type="species" reg="chifengensis">chifengensis</tp:taxon-name-part></tp:taxon-name></italic> sp. nov., male. <bold>9</bold> antenna, lateral view <bold>10</bold> genitalia, lateral view. Abbreviations: hyp = hypandrium, epan = epandrial lobe, cer = cercus, sub = subepandrial process. Scale bars: 0.1 mm.</p></caption><graphic xmlns:xlink="http://www.w3.org/1999/xlink" xlink:href="zookeys-1118-119_article-84403__-g004.jpg" position="float" orientation="portrait" xlink:type="simple" id="oo_734710.jpg"><uri content-type="original_file" xlink:type="simple">https://binary.pensoft.net/fig/734710</uri></graphic></fig><p><bold><italic>Thorax</italic></bold> metallic green with pale grey pollinosity. Hairs and bristles on thorax black; 7–8 irregularly biseriate <abbrev xmlns:xlink="http://www.w3.org/1999/xlink" xlink:title="acrostichal bristle (s)" id="ABBRID0E4KAE" xlink:type="simple">acr</abbrev> short hair-like, 6 long strong <abbrev xmlns:xlink="http://www.w3.org/1999/xlink" xlink:title="dorsocentral bristle (s)" id="ABBRID0EBLAE" xlink:type="simple">dc</abbrev>. Scutellum with 2 pairs of <abbrev xmlns:xlink="http://www.w3.org/1999/xlink" xlink:title="scutellars" id="ABBRID0EFLAE" xlink:type="simple">sc</abbrev> and several short marginal hairs, basal pair hair-like.</p><p><bold><italic>Legs</italic></bold> entirely black. Hairs and bristles on legs black. Mid and hind coxae each with 1 outer bristle; mid and hind femora each with 1 preapical bristle; fore tibia with 3 short <abbrev xmlns:xlink="http://www.w3.org/1999/xlink" xlink:title="anterodorsal bristle (s)" id="ABBRID0EQLAE" xlink:type="simple">ad</abbrev>, 2 short <abbrev xmlns:xlink="http://www.w3.org/1999/xlink" xlink:title="posterodorsal bristle (s)" id="ABBRID0EULAE" xlink:type="simple">pd</abbrev> and 2 apical bristles; mid tibia with 4 <abbrev xmlns:xlink="http://www.w3.org/1999/xlink" xlink:title="anterodorsal bristle (s)" id="ABBRID0EYLAE" xlink:type="simple">ad</abbrev>, 2 <abbrev xmlns:xlink="http://www.w3.org/1999/xlink" xlink:title="posterodorsal bristle (s)" id="ABBRID0E3LAE" xlink:type="simple">pd</abbrev>, 1 <abbrev xmlns:xlink="http://www.w3.org/1999/xlink" xlink:title="anteroventral bristle (s)" id="ABBRID0EAMAE" xlink:type="simple">av</abbrev> and 3 apical bristles; hind tibia with 3 <abbrev xmlns:xlink="http://www.w3.org/1999/xlink" xlink:title="anterodorsal bristle (s)" id="ABBRID0EEMAE" xlink:type="simple">ad</abbrev>, 2 <abbrev xmlns:xlink="http://www.w3.org/1999/xlink" xlink:title="posterodorsal bristle (s)" id="ABBRID0EIMAE" xlink:type="simple">pd</abbrev>, 1 short <abbrev xmlns:xlink="http://www.w3.org/1999/xlink" xlink:title="anteroventral bristle (s)" id="ABBRID0EMMAE" xlink:type="simple">av</abbrev> and 3 apical bristles; hind tarsomere 1 with 1 short v at base. Relative lengths of tibia and 5 tarsomeres of legs <abbrev xmlns:xlink="http://www.w3.org/1999/xlink" xlink:title="fore leg" id="ABBRID0EQMAE" xlink:type="simple">LI</abbrev>: 1.8: 0.8: 0.4: 0.3: 0.2: 0.2; <abbrev xmlns:xlink="http://www.w3.org/1999/xlink" xlink:title="mid leg" id="ABBRID0EUMAE" xlink:type="simple">LII</abbrev>: 2.7: 1.15: 0.6: 0.5: 0.3: 0.2; <abbrev xmlns:xlink="http://www.w3.org/1999/xlink" xlink:title="hind leg" id="ABBRID0EYMAE" xlink:type="simple">LIII</abbrev>: 3.4: 0.85: 1.0: 0.7: 0.45: 0.3. <bold><italic>Wing</italic></bold> nearly hyaline, slightly tinged brownish; veins brown; R<sub>4+5</sub> and M<sub>1+2</sub> distinctly convergent apically; <abbrev xmlns:xlink="http://www.w3.org/1999/xlink" xlink:title="length of dm–cu / length of distal portion of CuA" id="ABBRID0EDNAE" xlink:type="simple">CuAx ratio</abbrev> 0.55. Squama yellow with blackish hairs. Halter yellow.</p><p><bold><italic>Abdomen</italic></bold> metallic green with pale grey pollinosity. Hairs and bristles on abdomen black. Male genitalia (Fig. <xref ref-type="fig" rid="F4">10</xref>): Epandrium distinctly longer than wide, narrowed at tip; inner epandrial lobe relatively small, outer epandrial lobe long finger-like with somewhat swollen tip. Subepandrial process with two long processes branched, one blunt at tip, one sharp at tip. Male cercus large, lobate, slightly shorter than epandrium, distinctly longer than wide, with several short finger-like marginal processes. Hypandrium tubular at tip, with a hook-like projection near middle.</p><p><bold>Female</bold>. Unknown</p></tp:treatment-sec><tp:treatment-sec sec-type="type material" id="SECID0EWNAE"><title>Type material examined.</title><p><bold><italic>Holotype</italic></bold>: male, China, Inner Mongolia, Chifeng, Wangyedian, Binlanggoumen, 1223 m, 2014.VIII.25, Li Shi (<named-content xmlns:xlink="http://www.w3.org/1999/xlink" content-type="dwc:institutional_code" xlink:title="Entomological Museum of China Agricultural University" xlink:href="http://grbio.org/institution/china-agricultural-university" xlink:type="simple">CAU</named-content>). <bold><italic>Paratype</italic></bold>: 1 male, China, Inner Mongolia, Chifeng, Saihanwula, 1200 m, 2013.VII.24, Xiumei Lu (<named-content xmlns:xlink="http://www.w3.org/1999/xlink" content-type="dwc:institutional_code" xlink:title="Entomological Museum of China Agricultural University" xlink:href="http://grbio.org/institution/china-agricultural-university" xlink:type="simple">CAU</named-content>).</p></tp:treatment-sec><tp:treatment-sec sec-type="distribution" id="SECID0EMOAE"><title>Distribution.</title><p>China (Inner Mongolia).</p></tp:treatment-sec><tp:treatment-sec sec-type="remarks" id="SECID0EROAE"><title>Remarks.</title><p>The new species is somewhat similar to <italic><tp:taxon-name><tp:taxon-name-part taxon-name-part-type="genus" reg="Hercostomus">H.</tp:taxon-name-part><tp:taxon-name-part taxon-name-part-type="species" reg="subrusticus">subrusticus</tp:taxon-name-part></tp:taxon-name></italic> Zhang, Yang &amp; Grootaert, 2008 from Xinjiang of China, but can be distinguished from the latter by the arista located at middle of the dorsal margin of the postpedicel and the male cercus long and narrow. In <italic><tp:taxon-name><tp:taxon-name-part taxon-name-part-type="genus" reg="Hercostomus">H.</tp:taxon-name-part><tp:taxon-name-part taxon-name-part-type="species" reg="subrusticus">subrusticus</tp:taxon-name-part></tp:taxon-name></italic>, the arista is located at the apical one-third of the dorsal margin of the postpedicel, and the male cercus is relatively short and wide (<xref ref-type="bibr" rid="B13">Zhang et al. 2008</xref>).</p></tp:treatment-sec><tp:treatment-sec sec-type="etymology" id="SECID0ERPAE"><title>Etymology.</title><p>The species is named after the type locality Chifeng.</p></tp:treatment-sec><tp:treatment-sec><!--Section generated to contain objects referenced in tp:taxon-treatment.--><fig id="F2" position="float" orientation="portrait"><object-id xmlns:xlink="http://www.w3.org/1999/xlink" content-type="doi" xlink:type="simple">10.3897/zookeys.1118.84403.figures2-5</object-id><object-id xmlns:xlink="http://www.w3.org/1999/xlink" content-type="arpha" xlink:type="simple">18145D72-9D6F-5F3B-BAF7-ED524EEC3235</object-id><label>Figures 2–5.</label><caption><p>Habitus, lateral view <bold>2</bold><italic><tp:taxon-name><tp:taxon-name-part taxon-name-part-type="genus" reg="Hercostomus">Hercostomus</tp:taxon-name-part><tp:taxon-name-part taxon-name-part-type="species" reg="beijingensis">beijingensis</tp:taxon-name-part></tp:taxon-name></italic> Yang, 1966, male <bold>3</bold><italic><tp:taxon-name><tp:taxon-name-part taxon-name-part-type="genus" reg="Hercostomus">Hercostomus</tp:taxon-name-part><tp:taxon-name-part taxon-name-part-type="species" reg="chifengensis">chifengensis</tp:taxon-name-part></tp:taxon-name></italic> sp. nov., holotype male <bold>4</bold><italic><tp:taxon-name><tp:taxon-name-part taxon-name-part-type="genus" reg="Hercostomus">Hercostomus</tp:taxon-name-part><tp:taxon-name-part taxon-name-part-type="species" reg="dilatitarsis">dilatitarsis</tp:taxon-name-part></tp:taxon-name></italic> Stackelberg, 1949, male <bold>5</bold><italic><tp:taxon-name><tp:taxon-name-part taxon-name-part-type="genus" reg="Hercostomus">Hercostomus</tp:taxon-name-part><tp:taxon-name-part taxon-name-part-type="species" reg="neimengensis">neimengensis</tp:taxon-name-part></tp:taxon-name></italic> Yang, 1997, female. Scale bars: 1 mm.</p></caption><graphic xmlns:xlink="http://www.w3.org/1999/xlink" xlink:href="zookeys-1118-119_article-84403__-g002.jpg" position="float" orientation="portrait" xlink:type="simple" id="oo_734708.jpg"><uri content-type="original_file" xlink:type="simple">https://binary.pensoft.net/fig/734708</uri></graphic></fig></tp:treatment-sec><ref-list><ref id="B13"><mixed-citation xmlns:xlink="http://www.w3.org/1999/xlink" xlink:type="simple"><person-group><name name-style="western"><surname>Zhang</surname><given-names>LL</given-names></name><name name-style="western"><surname>Yang</surname><given-names>D</given-names></name><name name-style="western"><surname>Grootaert</surname><given-names>P</given-names></name></person-group> (<year>2008</year>) <article-title>New species of <italic><tp:taxon-name><tp:taxon-name-part taxon-name-part-type="genus">Hercostomus</tp:taxon-name-part></tp:taxon-name></italic> (<tp:taxon-name><tp:taxon-name-part taxon-name-part-type="order">Diptera</tp:taxon-name-part></tp:taxon-name>: <tp:taxon-name><tp:taxon-name-part taxon-name-part-type="family">Dolichopodidae</tp:taxon-name-part></tp:taxon-name>) from China.</article-title><source>Bulletin de l’Institut Royal des Sciences Naturelles de Belgique Entomologique</source><volume>78</volume>: <fpage>259</fpage>–<lpage>274</lpage>.</mixed-citation></ref></ref-list></tp:taxon-treatment>
