# Supplementary material for: ﻿The genus Hercostomus Loew (Diptera, Dolichopodidae, Dolichopodinae) from Inner Mongolia, China, with the description of two new species
Source: Zookeys. 2022 Aug 24;1118:119–31. doi: 10.3897/zookeys.1118.84403 (PMC9848730; doi:10.3897/zookeys.1118.84403)
Supplement: XML Treatment for Hercostomus neimengensis [file zookeys.1118.84403-treatment4.xml]

<!DOCTYPE tp:taxon-treatment
  PUBLIC "-//TaxonX//DTD Taxonomic Treatment Publishing DTD v0 20100105//EN" "tax-treatment-NSO.dtd">
<tp:taxon-treatment xmlns:tp="http://www.plazi.org/taxpub"><tp:treatment-meta><kwd-group><label>Taxon classification</label><kwd>
                <named-content content-type="kingdom">Animalia</named-content>
              </kwd><kwd>
                <named-content content-type="order">Diptera</named-content>
              </kwd><kwd>
                <named-content content-type="family">Dolichopodidae</named-content>
              </kwd></kwd-group><mixed-citation publication-type="journal"><person-group><name><surname>Qian</surname><given-names>Xingyang</given-names></name><name><surname>Wang</surname><given-names>Ning</given-names></name><name><surname>Yang</surname><given-names>Ding</given-names></name></person-group><article-title>﻿The genus <italic><tp:taxon-name><tp:taxon-name-part taxon-name-part-type="genus" reg="Hercostomus">Hercostomus</tp:taxon-name-part></tp:taxon-name></italic> Loew (<tp:taxon-name><tp:taxon-name-part taxon-name-part-type="order">Diptera</tp:taxon-name-part></tp:taxon-name>, <tp:taxon-name><tp:taxon-name-part taxon-name-part-type="family">Dolichopodidae</tp:taxon-name-part></tp:taxon-name>, <tp:taxon-name><tp:taxon-name-part taxon-name-part-type="subfamily">Dolichopodinae</tp:taxon-name-part></tp:taxon-name>) from Inner Mongolia, China, with the description of two new species</article-title><source>Zookeys</source><day>24</day><month>08</month><year>2022</year><volume>1118</volume><fpage>119</fpage><lpage>131</lpage><pub-id pub-id-type="doi">10.3897/zookeys.1118.84403</pub-id></mixed-citation></tp:treatment-meta><tp:nomenclature><label>﻿</label><tp:taxon-name>
              <object-id xmlns:xlink="http://www.w3.org/1999/xlink" content-type="arpha" xlink:type="simple">A95DBA86-6DEF-54E8-9751-81F30EDEEDD0</object-id>
              <tp:taxon-name-part taxon-name-part-type="genus" reg="Hercostomus">Hercostomus</tp:taxon-name-part>
              <tp:taxon-name-part taxon-name-part-type="species" reg="neimengensis">neimengensis</tp:taxon-name-part>
            </tp:taxon-name><tp:taxon-authority>Yang, 1997</tp:taxon-authority><xref ref-type="fig" rid="F2">Fig. 5</xref><tp:nomenclature-citation-list><tp:nomenclature-citation><tp:taxon-name><tp:taxon-name-part taxon-name-part-type="genus" reg="Hercostomus">Hercostomus</tp:taxon-name-part> (<tp:taxon-name-part taxon-name-part-type="subgenus" reg="Hercostomus">Hercostomus</tp:taxon-name-part>) <tp:taxon-name-part taxon-name-part-type="species" reg="neimengensis">neimengensis</tp:taxon-name-part></tp:taxon-name><comment>Yang, 1997: 138. Type locality: China: Inner Mongolia, Tuyouqi.</comment></tp:nomenclature-citation></tp:nomenclature-citation-list></tp:nomenclature><tp:treatment-sec sec-type="diagnosis" id="SECID0E5TAE"><title>Diagnosis.</title><p>Antenna yellow with postpedicel blackish at tip and 1.1 times longer than wide. Thorax metallic green, except hypopleuron partly yellow and metapleuron entirely yellow. Legs including coxae yellow; hairs and bristles on coxae yellowish. Male cercus band-like with some marginal denticles at tip.</p></tp:treatment-sec><tp:treatment-sec sec-type="material" id="SECID0EDUAE"><title>Specimens examined.</title><p><bold><italic>Holotype</italic></bold>: male, China, Inner Mongolia, Tumoteyouqi, 1978.VII.21, Heming Chen (<named-content xmlns:xlink="http://www.w3.org/1999/xlink" content-type="dwc:institutional_code" xlink:title="Entomological Museum of China Agricultural University" xlink:href="http://grbio.org/institution/china-agricultural-university" xlink:type="simple">CAU</named-content>). <bold>Other material</bold>: 1 male 8 females, China, Inner Mongolia, Helan Mountain, Xiangchizigou, 1900 m, 2013.VII.30, Xiao Zhang (<named-content xmlns:xlink="http://www.w3.org/1999/xlink" content-type="dwc:institutional_code" xlink:title="Entomological Museum of China Agricultural University" xlink:href="http://grbio.org/institution/china-agricultural-university" xlink:type="simple">CAU</named-content>).</p></tp:treatment-sec><tp:treatment-sec sec-type="distribution" id="SECID0EYUAE"><title>Distribution.</title><p>China (Inner Mongolia, Gansu).</p></tp:treatment-sec><tp:treatment-sec><!--Section generated to contain objects referenced in tp:taxon-treatment.--><fig id="F2" position="float" orientation="portrait"><object-id xmlns:xlink="http://www.w3.org/1999/xlink" content-type="doi" xlink:type="simple">10.3897/zookeys.1118.84403.figures2-5</object-id><object-id xmlns:xlink="http://www.w3.org/1999/xlink" content-type="arpha" xlink:type="simple">18145D72-9D6F-5F3B-BAF7-ED524EEC3235</object-id><label>Figures 2–5.</label><caption><p>Habitus, lateral view <bold>2</bold><italic><tp:taxon-name><tp:taxon-name-part taxon-name-part-type="genus" reg="Hercostomus">Hercostomus</tp:taxon-name-part><tp:taxon-name-part taxon-name-part-type="species" reg="beijingensis">beijingensis</tp:taxon-name-part></tp:taxon-name></italic> Yang, 1966, male <bold>3</bold><italic><tp:taxon-name><tp:taxon-name-part taxon-name-part-type="genus" reg="Hercostomus">Hercostomus</tp:taxon-name-part><tp:taxon-name-part taxon-name-part-type="species" reg="chifengensis">chifengensis</tp:taxon-name-part></tp:taxon-name></italic> sp. nov., holotype male <bold>4</bold><italic><tp:taxon-name><tp:taxon-name-part taxon-name-part-type="genus" reg="Hercostomus">Hercostomus</tp:taxon-name-part><tp:taxon-name-part taxon-name-part-type="species" reg="dilatitarsis">dilatitarsis</tp:taxon-name-part></tp:taxon-name></italic> Stackelberg, 1949, male <bold>5</bold><italic><tp:taxon-name><tp:taxon-name-part taxon-name-part-type="genus" reg="Hercostomus">Hercostomus</tp:taxon-name-part><tp:taxon-name-part taxon-name-part-type="species" reg="neimengensis">neimengensis</tp:taxon-name-part></tp:taxon-name></italic> Yang, 1997, female. Scale bars: 1 mm.</p></caption><graphic xmlns:xlink="http://www.w3.org/1999/xlink" xlink:href="zookeys-1118-119_article-84403__-g002.jpg" position="float" orientation="portrait" xlink:type="simple" id="oo_734708.jpg"><uri content-type="original_file" xlink:type="simple">https://binary.pensoft.net/fig/734708</uri></graphic></fig></tp:treatment-sec></tp:taxon-treatment>
