# Supplementary material for: ﻿The genus Hercostomus Loew (Diptera, Dolichopodidae, Dolichopodinae) from Inner Mongolia, China, with the description of two new species
Source: Zookeys. 2022 Aug 24;1118:119–31. doi: 10.3897/zookeys.1118.84403 (PMC9848730; doi:10.3897/zookeys.1118.84403)
Supplement: XML Treatment for Hercostomus sinicus [file zookeys.1118.84403-treatment6.xml]

<!DOCTYPE tp:taxon-treatment
  PUBLIC "-//TaxonX//DTD Taxonomic Treatment Publishing DTD v0 20100105//EN" "tax-treatment-NSO.dtd">
<tp:taxon-treatment xmlns:tp="http://www.plazi.org/taxpub"><tp:treatment-meta><kwd-group><label>Taxon classification</label><kwd>
                <named-content content-type="kingdom">Animalia</named-content>
              </kwd><kwd>
                <named-content content-type="order">Diptera</named-content>
              </kwd><kwd>
                <named-content content-type="family">Dolichopodidae</named-content>
              </kwd></kwd-group><mixed-citation publication-type="journal"><person-group><name><surname>Qian</surname><given-names>Xingyang</given-names></name><name><surname>Wang</surname><given-names>Ning</given-names></name><name><surname>Yang</surname><given-names>Ding</given-names></name></person-group><article-title>﻿The genus <italic><tp:taxon-name><tp:taxon-name-part taxon-name-part-type="genus" reg="Hercostomus">Hercostomus</tp:taxon-name-part></tp:taxon-name></italic> Loew (<tp:taxon-name><tp:taxon-name-part taxon-name-part-type="order">Diptera</tp:taxon-name-part></tp:taxon-name>, <tp:taxon-name><tp:taxon-name-part taxon-name-part-type="family">Dolichopodidae</tp:taxon-name-part></tp:taxon-name>, <tp:taxon-name><tp:taxon-name-part taxon-name-part-type="subfamily">Dolichopodinae</tp:taxon-name-part></tp:taxon-name>) from Inner Mongolia, China, with the description of two new species</article-title><source>Zookeys</source><day>24</day><month>08</month><year>2022</year><volume>1118</volume><fpage>119</fpage><lpage>131</lpage><pub-id pub-id-type="doi">10.3897/zookeys.1118.84403</pub-id></mixed-citation></tp:treatment-meta><tp:nomenclature><label>﻿</label><tp:taxon-name>
              <object-id xmlns:xlink="http://www.w3.org/1999/xlink" content-type="arpha" xlink:type="simple">6CBD4D07-5576-5F85-BAAC-06AB3ED5B7C3</object-id>
              <tp:taxon-name-part taxon-name-part-type="genus" reg="Hercostomus">Hercostomus</tp:taxon-name-part>
              <tp:taxon-name-part taxon-name-part-type="species" reg="sinicus">sinicus</tp:taxon-name-part>
            </tp:taxon-name><tp:taxon-authority>Stackelberg, 1934</tp:taxon-authority><xref ref-type="fig" rid="F3">Figs 7</xref><xref ref-type="fig" rid="F5">, 11</xref><tp:nomenclature-citation-list><tp:nomenclature-citation><tp:taxon-name>
                  <tp:taxon-name-part taxon-name-part-type="genus" reg="Hercostomus">Hercostomus</tp:taxon-name-part>
                  <tp:taxon-name-part taxon-name-part-type="species" reg="sinicus">sinicus</tp:taxon-name-part>
                </tp:taxon-name><comment>Stackelberg, 1934: 174. Type locality: China: “Dyn-uan-in, Nord-Alashan”.</comment></tp:nomenclature-citation></tp:nomenclature-citation-list></tp:nomenclature><tp:treatment-sec sec-type="diagnosis" id="SECID0EFZAE"><title>Diagnosis.</title><p>Postpedicel 1.3 times longer than wide, sharp at tip. Fore tarsomeres 1–3 relatively thin, tarsomeres 4–5 weakly thickened, tarsomere 4 dark brown, tarsomere 5 white. Male cercus long strip-like, geniculate, apical half with long marginal bristles hook-like apically.</p></tp:treatment-sec><tp:treatment-sec sec-type="description" id="SECID0EKZAE"><title>Description.</title><p><bold>Male</bold> (Fig. <xref ref-type="fig" rid="F3">7</xref>). Body length 3.1–3.2 mm, wing length 3.0–3.2 mm.</p><p><bold><italic>Head</italic></bold> metallic green with pale grey pollinosity. Hairs and bristles on head black, but middle and lower postocular bristles and posteroventral hairs yellow. Antenna black; postpedicel nearly square, 1.3 times longer than wide, sharp at tip; arista black with short hairs, basal segment 0.2 times as long as apical segment. Proboscis brownish yellow with brownish yellow hairs; palpus blackish with brownish yellow hairs and 1 blackish apical bristle.</p><p><bold><italic>Thorax</italic></bold> metallic green with pale grey pollinosity. Hairs and bristles on thorax black; 6 irregularly biseriate <abbrev xmlns:xlink="http://www.w3.org/1999/xlink" xlink:title="acrostichal bristle (s)" id="ABBRID0EE1AE" xlink:type="simple">acr</abbrev> slightly long and strong, 6 long strong <abbrev xmlns:xlink="http://www.w3.org/1999/xlink" xlink:title="dorsocentral bristle (s)" id="ABBRID0EI1AE" xlink:type="simple">dc</abbrev>. Scutellum with 2 pairs of <abbrev xmlns:xlink="http://www.w3.org/1999/xlink" xlink:title="scutellars" id="ABBRID0EM1AE" xlink:type="simple">sc</abbrev>, basal pair hair-like. Propleuron with yellowish hairs and 1 bristle on lower portion.</p><p><bold><italic>Legs</italic></bold> mostly yellow. Fore coxa yellow, mid coxa blackish, hind coxa brownish yellow; fore tarsomere 4 dark brown, tarsomere 5 white; mid and hind tarsus brown or dark brown from tip of tarsomere 1 onwards. Fore tarsomeres 1–3 relatively thin, tarsomeres 4–5 weakly thickened. Hairs and bristles on legs black, but some hairs and bristles on coxae yellow; mid and hind coxae each with 1 outer bristle; mid and hind femora each with 1 preapical bristle. Fore tibia with 1 <abbrev xmlns:xlink="http://www.w3.org/1999/xlink" xlink:title="anterodorsal bristle (s)" id="ABBRID0EX1AE" xlink:type="simple">ad</abbrev>, 2 <abbrev xmlns:xlink="http://www.w3.org/1999/xlink" xlink:title="posterodorsal bristle (s)" id="ABBRID0E21AE" xlink:type="simple">pd</abbrev> and 3 apical bristles (apico-ventral bristle brown, 1/4 as long as tarsomere 1); mid tibia with 2–3 <abbrev xmlns:xlink="http://www.w3.org/1999/xlink" xlink:title="anterodorsal bristle (s)" id="ABBRID0E61AE" xlink:type="simple">ad</abbrev>, 2 <abbrev xmlns:xlink="http://www.w3.org/1999/xlink" xlink:title="posterodorsal bristle (s)" id="ABBRID0ED2AE" xlink:type="simple">pd</abbrev> and 4 apical bristles; hind tibia with 2 <abbrev xmlns:xlink="http://www.w3.org/1999/xlink" xlink:title="anterodorsal bristle (s)" id="ABBRID0EH2AE" xlink:type="simple">ad</abbrev>, 3 <abbrev xmlns:xlink="http://www.w3.org/1999/xlink" xlink:title="posterodorsal bristle (s)" id="ABBRID0EL2AE" xlink:type="simple">pd</abbrev> and 4 apical bristles (including 1 subapical <abbrev xmlns:xlink="http://www.w3.org/1999/xlink" xlink:title="posterodorsal bristle (s)" id="ABBRID0EP2AE" xlink:type="simple">pd</abbrev>). Relative lengths of tibia and 5 tarsomeres of legs <abbrev xmlns:xlink="http://www.w3.org/1999/xlink" xlink:title="fore leg" id="ABBRID0ET2AE" xlink:type="simple">LI</abbrev>: 2.25: 1.1: 0.85: 0.6: 0.35: 0.3; <abbrev xmlns:xlink="http://www.w3.org/1999/xlink" xlink:title="mid leg" id="ABBRID0EX2AE" xlink:type="simple">LII</abbrev>: 2.75: 1.45: 0.8: 0.65: 0.4: 0.3; <abbrev xmlns:xlink="http://www.w3.org/1999/xlink" xlink:title="hind leg" id="ABBRID0E22AE" xlink:type="simple">LIII</abbrev>: 3.2: 0.9: 1.2: 0.7: 0.5: 0.3. <bold><italic>Wing</italic></bold> nearly hyaline, veins dark brown; R<sub>4+5</sub> and M<sub>1+2</sub> distinctly convergent apically; <abbrev xmlns:xlink="http://www.w3.org/1999/xlink" xlink:title="length of dm–cu / length of distal portion of CuA" id="ABBRID0EG3AE" xlink:type="simple">CuAx ratio</abbrev> 0.4. Squama yellow with brown hairs. Halter yellow.</p><p><bold><italic>Abdomen</italic></bold> metallic green with pale grey pollinosity except hypogygium brownish yellow at tip. Hairs and bristles on abdomen black. Male genitalia (Fig. <xref ref-type="fig" rid="F5">11</xref>): Epandrium distinctly longer than wide; epandrial lobe weakly bulged. Male cercus long strip-like, geniculate, apical half with long marginal bristles hook-like apically. Hypandrium irregularly branched, right process short, left process long and hook-like.</p><fig id="F5" position="float" orientation="portrait"><object-id xmlns:xlink="http://www.w3.org/1999/xlink" content-type="doi" xlink:type="simple">10.3897/zookeys.1118.84403.figure11</object-id><object-id xmlns:xlink="http://www.w3.org/1999/xlink" content-type="arpha" xlink:type="simple">66B80F4F-EB25-5858-9010-BF2D85A2FABA</object-id><label>Figure 11.</label><caption><p><italic><tp:taxon-name><tp:taxon-name-part taxon-name-part-type="genus" reg="Hercostomus">Hercostomus</tp:taxon-name-part><tp:taxon-name-part taxon-name-part-type="species" reg="sinicus">sinicus</tp:taxon-name-part></tp:taxon-name></italic> Stackelberg, 1934, male genitalia, lateral view. Abbreviations: hyp = hypandrium, epan = epandrial lobe, cer = cercus. Scale bars: 0.1 mm.</p></caption><graphic xmlns:xlink="http://www.w3.org/1999/xlink" xlink:href="zookeys-1118-119_article-84403__-g005.jpg" position="float" orientation="portrait" xlink:type="simple" id="oo_734711.jpg"><uri content-type="original_file" xlink:type="simple">https://binary.pensoft.net/fig/734711</uri></graphic></fig><p><bold>Female</bold>. Body length 3.2–3.5 mm, wing length 3.0–3.2 mm.</p></tp:treatment-sec><tp:treatment-sec sec-type="material" id="SECID0ER4AE"><title>Specimens examined.</title><p>2 males, China, Inner Mongolia, Tongliao, Daqinggou, 180 m, 2014.VII.22, Ning Wang &amp; Ding Yang (<named-content xmlns:xlink="http://www.w3.org/1999/xlink" content-type="dwc:institutional_code" xlink:title="Entomological Museum of China Agricultural University" xlink:href="http://grbio.org/institution/china-agricultural-university" xlink:type="simple">CAU</named-content>).</p></tp:treatment-sec><tp:treatment-sec sec-type="distribution" id="SECID0E24AE"><title>Distribution.</title><p>China (Inner Mongolia).</p></tp:treatment-sec><tp:treatment-sec sec-type="remarks" id="SECID0EA5AE"><title>Remarks.</title><p>This species is redescribed with illustrations of male genitalia for the first time.</p></tp:treatment-sec><tp:treatment-sec><!--Section generated to contain objects referenced in tp:taxon-treatment.--><fig id="F3" position="float" orientation="portrait"><object-id xmlns:xlink="http://www.w3.org/1999/xlink" content-type="doi" xlink:type="simple">10.3897/zookeys.1118.84403.figures6-8</object-id><object-id xmlns:xlink="http://www.w3.org/1999/xlink" content-type="arpha" xlink:type="simple">3E86819F-D390-5297-A033-DE7F7D6F5D3F</object-id><label>Figures 6–8.</label><caption><p>Habitus, lateral view <bold>6</bold><italic><tp:taxon-name><tp:taxon-name-part taxon-name-part-type="genus" reg="Hercostomus">Hercostomus</tp:taxon-name-part><tp:taxon-name-part taxon-name-part-type="species" reg="shennongjiensis">shennongjiensis</tp:taxon-name-part></tp:taxon-name></italic> Yang, 1997, male <bold>7</bold><italic><tp:taxon-name><tp:taxon-name-part taxon-name-part-type="genus" reg="Hercostomus">Hercostomus</tp:taxon-name-part><tp:taxon-name-part taxon-name-part-type="species" reg="sinicus">sinicus</tp:taxon-name-part></tp:taxon-name></italic> Stackelberg, 1934, male <bold>8</bold><italic><tp:taxon-name><tp:taxon-name-part taxon-name-part-type="genus" reg="Hercostomus">Hercostomus</tp:taxon-name-part><tp:taxon-name-part taxon-name-part-type="species" reg="triangulatus">triangulatus</tp:taxon-name-part></tp:taxon-name></italic> sp. nov., holotype male. Scale bars: 1 mm.</p></caption><graphic xmlns:xlink="http://www.w3.org/1999/xlink" xlink:href="zookeys-1118-119_article-84403__-g003.jpg" position="float" orientation="portrait" xlink:type="simple" id="oo_734709.jpg"><uri content-type="original_file" xlink:type="simple">https://binary.pensoft.net/fig/734709</uri></graphic></fig></tp:treatment-sec></tp:taxon-treatment>
