# Supplementary material for: ﻿The genus Hercostomus Loew (Diptera, Dolichopodidae, Dolichopodinae) from Inner Mongolia, China, with the description of two new species
Source: Zookeys. 2022 Aug 24;1118:119–31. doi: 10.3897/zookeys.1118.84403 (PMC9848730; doi:10.3897/zookeys.1118.84403)
Supplement: XML Treatment for Hercostomus triangulatus [file zookeys.1118.84403-treatment7.xml]

<!DOCTYPE tp:taxon-treatment
  PUBLIC "-//TaxonX//DTD Taxonomic Treatment Publishing DTD v0 20100105//EN" "tax-treatment-NSO.dtd">
<tp:taxon-treatment xmlns:tp="http://www.plazi.org/taxpub"><tp:treatment-meta><kwd-group><label>Taxon classification</label><kwd>
                <named-content content-type="kingdom">Animalia</named-content>
              </kwd><kwd>
                <named-content content-type="order">Diptera</named-content>
              </kwd><kwd>
                <named-content content-type="family">Dolichopodidae</named-content>
              </kwd></kwd-group><mixed-citation publication-type="journal"><person-group><name><surname>Qian</surname><given-names>Xingyang</given-names></name><name><surname>Wang</surname><given-names>Ning</given-names></name><name><surname>Yang</surname><given-names>Ding</given-names></name></person-group><article-title>﻿The genus <italic><tp:taxon-name><tp:taxon-name-part taxon-name-part-type="genus" reg="Hercostomus">Hercostomus</tp:taxon-name-part></tp:taxon-name></italic> Loew (<tp:taxon-name><tp:taxon-name-part taxon-name-part-type="order">Diptera</tp:taxon-name-part></tp:taxon-name>, <tp:taxon-name><tp:taxon-name-part taxon-name-part-type="family">Dolichopodidae</tp:taxon-name-part></tp:taxon-name>, <tp:taxon-name><tp:taxon-name-part taxon-name-part-type="subfamily">Dolichopodinae</tp:taxon-name-part></tp:taxon-name>) from Inner Mongolia, China, with the description of two new species</article-title><source>Zookeys</source><day>24</day><month>08</month><year>2022</year><volume>1118</volume><fpage>119</fpage><lpage>131</lpage><pub-id pub-id-type="doi">10.3897/zookeys.1118.84403</pub-id></mixed-citation></tp:treatment-meta><tp:nomenclature><label>﻿</label><tp:taxon-name>
              <object-id xmlns:xlink="http://www.w3.org/1999/xlink" content-type="arpha" xlink:type="simple">A9544386-B1C6-53EC-A4D1-A61A1E4228FE</object-id>
              <tp:taxon-name-part taxon-name-part-type="genus" reg="Hercostomus">Hercostomus</tp:taxon-name-part>
              <tp:taxon-name-part taxon-name-part-type="species" reg="triangulatus">triangulatus</tp:taxon-name-part>
              <object-id xmlns:xlink="http://www.w3.org/1999/xlink" content-type="zoobank" xlink:type="simple">https://zoobank.org/76823345-6706-4FC3-BBAF-D3087E4E34C4</object-id>
            </tp:taxon-name><tp:taxon-status xmlns:xlink="http://www.w3.org/1999/xlink" xlink:type="simple">sp. nov.</tp:taxon-status><xref ref-type="fig" rid="F3">Figs 8</xref><xref ref-type="fig" rid="F6">, 12–14</xref></tp:nomenclature><tp:treatment-sec sec-type="diagnosis" id="SECID0EW6AE"><title>Diagnosis.</title><p>Antenna mainly dark yellow; postpedicel blackish with basal ventral surface dark yellow, 1.2 times longer than wide, obtuse at tip; arista black, basal segment 0.25 times as long as apical segment. All coxae dark yellow. Male cercus nearly triangular with weak denticles and 3 relatively long finger-like processes.</p></tp:treatment-sec><tp:treatment-sec sec-type="description" id="SECID0E26AE"><title>Description.</title><p><bold>Male</bold> (Fig. <xref ref-type="fig" rid="F3">8</xref>). Body length 3.7–4.1 mm, wing length 3.3–3.6 mm.</p><p><bold><italic>Head</italic></bold> metallic green with dense pale grey pollinosity. Hairs and bristles on head black, middle and lower postocular bristles and posteroventral hairs yellow. Antenna (Fig. <xref ref-type="fig" rid="F6">12</xref>) dark yellow except scape blackish at base and postpedicel blackish with base and ventral surface dark yellow; postpedicel 1.2 times longer than wide, somewhat acute at tip; arista blackish with short pubescence, basal segment 0.25 times as long as apical segment. Proboscis brownish yellow with black hairs; palpus brownish, with dark yellow hairs and 1 dark yellow apical bristle.</p><fig id="F6" position="float" orientation="portrait"><object-id xmlns:xlink="http://www.w3.org/1999/xlink" content-type="doi" xlink:type="simple">10.3897/zookeys.1118.84403.figures12-14</object-id><object-id xmlns:xlink="http://www.w3.org/1999/xlink" content-type="arpha" xlink:type="simple">004D66DF-AD03-5090-B977-3FDBB3368B2E</object-id><label>Figures 12–14.</label><caption><p><italic><tp:taxon-name><tp:taxon-name-part taxon-name-part-type="genus" reg="Hercostomus">Hercostomus</tp:taxon-name-part><tp:taxon-name-part taxon-name-part-type="species" reg="triangulatus">triangulatus</tp:taxon-name-part></tp:taxon-name></italic> sp. nov., male <bold>12</bold> antenna, lateral view <bold>13</bold> subepandrial processess and postgonite, lateral view <bold>14</bold> genitalia, lateral view. Abbreviations: hyp = hypandrium, epan = epandrial lobe, cer = cercus. Scale bars: 0.1 mm.</p></caption><graphic xmlns:xlink="http://www.w3.org/1999/xlink" xlink:href="zookeys-1118-119_article-84403__-g006.jpg" position="float" orientation="portrait" xlink:type="simple" id="oo_734712.jpg"><uri content-type="original_file" xlink:type="simple">https://binary.pensoft.net/fig/734712</uri></graphic></fig><p><bold><italic>Thorax</italic></bold> metallic green with pale grey pollinosity. Hairs and bristles on thorax black; 6~8 irregularly biseriate <abbrev xmlns:xlink="http://www.w3.org/1999/xlink" xlink:title="acrostichal bristle (s)" id="ABBRID0EYBAG" xlink:type="simple">acr</abbrev> short hair-like; 6 long strong <abbrev xmlns:xlink="http://www.w3.org/1999/xlink" xlink:title="dorsocentral bristle (s)" id="ABBRID0E3BAG" xlink:type="simple">dc</abbrev>. Scutellum with 2 pairs of <abbrev xmlns:xlink="http://www.w3.org/1999/xlink" xlink:title="scutellars" id="ABBRID0EACAG" xlink:type="simple">sc</abbrev>, basal pair short hair-like. Propleuron with yellowish hairs and 1 black bristle on lower portion.</p><p><bold><italic>Legs</italic></bold> yellow; all coxae yellow; all tarsi brown to dark brown from tip of tarsomere 1 onwards. Hairs and bristles on legs black; mid and hind coxae each with 1 outer bristle; mid and hind femora each with 1 preapical bristle; fore tibia with 1 <abbrev xmlns:xlink="http://www.w3.org/1999/xlink" xlink:title="anterodorsal bristle (s)" id="ABBRID0ELCAG" xlink:type="simple">ad</abbrev>, 2 <abbrev xmlns:xlink="http://www.w3.org/1999/xlink" xlink:title="posterodorsal bristle (s)" id="ABBRID0EPCAG" xlink:type="simple">pd</abbrev> and 2 short apical bristles; mid tibia with 4 <abbrev xmlns:xlink="http://www.w3.org/1999/xlink" xlink:title="anterodorsal bristle (s)" id="ABBRID0ETCAG" xlink:type="simple">ad</abbrev>, 2 short <abbrev xmlns:xlink="http://www.w3.org/1999/xlink" xlink:title="posterodorsal bristle (s)" id="ABBRID0EXCAG" xlink:type="simple">pd</abbrev>, 1 <abbrev xmlns:xlink="http://www.w3.org/1999/xlink" xlink:title="anteroventral bristle (s)" id="ABBRID0E2CAG" xlink:type="simple">av</abbrev> and 4 short apical bristles; hind tibia with 3 <abbrev xmlns:xlink="http://www.w3.org/1999/xlink" xlink:title="anterodorsal bristle (s)" id="ABBRID0E6CAG" xlink:type="simple">ad</abbrev>, 3 <abbrev xmlns:xlink="http://www.w3.org/1999/xlink" xlink:title="posterodorsal bristle (s)" id="ABBRID0EDDAG" xlink:type="simple">pd</abbrev>, 4 short <abbrev xmlns:xlink="http://www.w3.org/1999/xlink" xlink:title="anteroventral bristle (s)" id="ABBRID0EHDAG" xlink:type="simple">av</abbrev> (2 inner bristles thin, 2 outer bristles thick) and 3 apical bristles. Hind tarsomere 1 with 1 short ventral bristle at base. Relative lengths of tibia and 5 tarsomeres of legs <abbrev xmlns:xlink="http://www.w3.org/1999/xlink" xlink:title="fore leg" id="ABBRID0ELDAG" xlink:type="simple">LI</abbrev>: 2.0: 1.1: 0.5: 0.4: 0.3: 0.2; <abbrev xmlns:xlink="http://www.w3.org/1999/xlink" xlink:title="mid leg" id="ABBRID0EPDAG" xlink:type="simple">LII</abbrev>: 2.8: 1.5: 0.8: 0.7: 0.4: 0.3; <abbrev xmlns:xlink="http://www.w3.org/1999/xlink" xlink:title="hind leg" id="ABBRID0ETDAG" xlink:type="simple">LIII</abbrev>: 3.4: 1.0: 1.2: 0.5: ?: ?. <bold><italic>Wing</italic></bold> nearly hyaline, veins dark brown; R<sub>4+5</sub> and M distinctly convergent apically; CuAx 0.5. Squama yellow with dark yellowish hairs. Halter yellow.</p><p><bold><italic>Abdomen</italic></bold> metallic green with pale grey pollinosity. Hairs and bristles on abdomen black; tergite 1 with several short yellow hairs; sternites 2–3 with short yellow hairs. Male genitalia (Fig. <xref ref-type="fig" rid="F6">14</xref>): Epandrium distinctly longer than wide, narrowed at tip; epandrial lateral lobe relatively short and thick. Subepandrial process (Fig. <xref ref-type="fig" rid="F6">13</xref>) with two processes separated, narrowed at tip. Male cercus nearly triangular with some weak denticles and 3 relatively long finger-like processes bearing long bristles on apical margin. Hypandrium somewhat acute at tip.</p><p><bold>Female.</bold> Body length 3.0–3.6 mm, wing length 3.6–3.7 mm.</p></tp:treatment-sec><tp:treatment-sec sec-type="type material" id="SECID0EPEAG"><title>Type material examined.</title><p><bold><italic>Holotype</italic></bold>: male, China, Inner Mongolia, Tongliao, Daqinggou, 180m, 2014.VII.24, Ning Wang &amp; Ding Yang (<named-content xmlns:xlink="http://www.w3.org/1999/xlink" content-type="dwc:institutional_code" xlink:title="Entomological Museum of China Agricultural University" xlink:href="http://grbio.org/institution/china-agricultural-university" xlink:type="simple">CAU</named-content>). <bold><italic>Paratypes</italic></bold>: 3 males 1 female, same data as holotype (<named-content xmlns:xlink="http://www.w3.org/1999/xlink" content-type="dwc:institutional_code" xlink:title="Entomological Museum of China Agricultural University" xlink:href="http://grbio.org/institution/china-agricultural-university" xlink:type="simple">CAU</named-content>); 8 males 3 females, China, Inner Mongolia, Tongliao, Daqinggou, 180 m, 2014.VII.23, Ning Wang &amp; Ding Yang (<named-content xmlns:xlink="http://www.w3.org/1999/xlink" content-type="dwc:institutional_code" xlink:title="Entomological Museum of China Agricultural University" xlink:href="http://grbio.org/institution/china-agricultural-university" xlink:type="simple">CAU</named-content>); 1 male 1 female, China, Tongliao, Daqinggou, 180 m, 2014.VII.22, Ning Wang &amp; Ding Yang (<named-content xmlns:xlink="http://www.w3.org/1999/xlink" content-type="dwc:institutional_code" xlink:title="Entomological Museum of China Agricultural University" xlink:href="http://grbio.org/institution/china-agricultural-university" xlink:type="simple">CAU</named-content>).</p></tp:treatment-sec><tp:treatment-sec sec-type="distribution" id="SECID0ENFAG"><title>Distribution.</title><p>China (Inner Mongolia).</p></tp:treatment-sec><tp:treatment-sec sec-type="remarks" id="SECID0ESFAG"><title>Remarks.</title><p>The new species is somewhat similar to the members of <italic><tp:taxon-name><tp:taxon-name-part taxon-name-part-type="genus" reg="Hercostomus">H.</tp:taxon-name-part><tp:taxon-name-part taxon-name-part-type="species" reg="crassivena">crassivena</tp:taxon-name-part></tp:taxon-name></italic> group, but the veins of <italic><tp:taxon-name><tp:taxon-name-part taxon-name-part-type="genus" reg="Hercostomus">H.</tp:taxon-name-part><tp:taxon-name-part taxon-name-part-type="species" reg="triangulatus">triangulatus</tp:taxon-name-part></tp:taxon-name></italic> are not thickened (<xref ref-type="bibr" rid="B12">Zhang and Yang 2007</xref>).</p></tp:treatment-sec><tp:treatment-sec sec-type="etymology" id="SECID0ESGAG"><title>Etymology.</title><p>This species is named after the triangular cercus.</p></tp:treatment-sec><tp:treatment-sec><!--Section generated to contain objects referenced in tp:taxon-treatment.--><fig id="F3" position="float" orientation="portrait"><object-id xmlns:xlink="http://www.w3.org/1999/xlink" content-type="doi" xlink:type="simple">10.3897/zookeys.1118.84403.figures6-8</object-id><object-id xmlns:xlink="http://www.w3.org/1999/xlink" content-type="arpha" xlink:type="simple">3E86819F-D390-5297-A033-DE7F7D6F5D3F</object-id><label>Figures 6–8.</label><caption><p>Habitus, lateral view <bold>6</bold><italic><tp:taxon-name><tp:taxon-name-part taxon-name-part-type="genus" reg="Hercostomus">Hercostomus</tp:taxon-name-part><tp:taxon-name-part taxon-name-part-type="species" reg="shennongjiensis">shennongjiensis</tp:taxon-name-part></tp:taxon-name></italic> Yang, 1997, male <bold>7</bold><italic><tp:taxon-name><tp:taxon-name-part taxon-name-part-type="genus" reg="Hercostomus">Hercostomus</tp:taxon-name-part><tp:taxon-name-part taxon-name-part-type="species" reg="sinicus">sinicus</tp:taxon-name-part></tp:taxon-name></italic> Stackelberg, 1934, male <bold>8</bold><italic><tp:taxon-name><tp:taxon-name-part taxon-name-part-type="genus" reg="Hercostomus">Hercostomus</tp:taxon-name-part><tp:taxon-name-part taxon-name-part-type="species" reg="triangulatus">triangulatus</tp:taxon-name-part></tp:taxon-name></italic> sp. nov., holotype male. Scale bars: 1 mm.</p></caption><graphic xmlns:xlink="http://www.w3.org/1999/xlink" xlink:href="zookeys-1118-119_article-84403__-g003.jpg" position="float" orientation="portrait" xlink:type="simple" id="oo_734709.jpg"><uri content-type="original_file" xlink:type="simple">https://binary.pensoft.net/fig/734709</uri></graphic></fig></tp:treatment-sec><ref-list><ref id="B12"><mixed-citation xmlns:xlink="http://www.w3.org/1999/xlink" xlink:type="simple"><person-group><name name-style="western"><surname>Zhang</surname><given-names>LL</given-names></name><name name-style="western"><surname>Yang</surname><given-names>D</given-names></name></person-group> (<year>2007</year>) Species of <italic><tp:taxon-name><tp:taxon-name-part taxon-name-part-type="genus">Hercostomus</tp:taxon-name-part><tp:taxon-name-part taxon-name-part-type="species">crassivena</tp:taxon-name-part></tp:taxon-name></italic>-group (<tp:taxon-name><tp:taxon-name-part taxon-name-part-type="order">Diptera</tp:taxon-name-part></tp:taxon-name>: <tp:taxon-name><tp:taxon-name-part taxon-name-part-type="family">Dolichopodidae</tp:taxon-name-part></tp:taxon-name>). Transactions of the American Entomological Society 133(1): 155–159. <ext-link xlink:type="simple" ext-link-type="doi" xlink:href="10.3157/0002-8320(2007)133[155:SOHCDD]2.0.CO;2">https://doi.org/10.3157/0002-8320(2007)133[155:SOHCDD]2.0.CO;2</ext-link></mixed-citation></ref></ref-list></tp:taxon-treatment>
